# Supplementary material for: Differentiated Stem Cell-Seeded Gelatin/PLA/P(3HB-co-4HB) Meniscal Scaffold with Biocompatibility and Mechanical Strength
Source: Polymers (Basel). 2026 Mar 23;18(6):774. doi: 10.3390/polym18060774 (PMC13030563; doi:10.3390/polym18060774)
Supplement: Supplementary file 1 [file polymers-18-00774-s001.zip]

Archive with 1 entries (1 files):
- polymers-4154634-supplementary.pdf
